# Supplementary material for: Metabolic Pathway Analysis: Advantages and Pitfalls for the Functional Interpretation of Metabolomics and Lipidomics Data
Source: Biomolecules. 2023 Jan 27;13(2):244. doi: 10.3390/biom13020244 (PMC9953275; doi:10.3390/biom13020244)
Supplement: Supplementary file 1 [file biomolecules-13-00244-s001.zip]

Archive with 1 entries (1 files):
- biomolecules-2111735-supplementary.xlsx
