# Supplementary material for: Metabolic Pathway Analysis: Advantages and Pitfalls for the Functional Interpretation of Metabolomics and Lipidomics Data
Source: Biomolecules. 2023 Jan 27;13(2):244. doi: 10.3390/biom13020244 (PMC9953275; doi:10.3390/biom13020244)
Supplement: Supplementary file 1 [file biomolecules-13-00244-s001.zip › biomolecules-2111735-supplementary.xlsx]

## Sheet: Legend
Table S1. Datasets and matched compound identifiers used in the analysis

## Sheet: 1a
Metabolite Name	LogRatio	pvalue	qvalue	KEGG ID
o-cresol sulfate	-5.07688	2.3e-17	2e-14	NA
benzoate	6.31344	1.57e-13	6.86e-11	C00180
beta-alanine	2.10358	1.47e-12	4.28e-10	C00099
uridine	-0.748616	2.5e-12	5.45e-10	C00299
4-methoxyphenol sulfate	-2.5207	6.48e-12	1.13e-09	NA
sphingosine 1-phosphate	-0.990597	9.46e-12	1.38e-09	C06124
sucrose	-4.72195	1.3e-11	1.62e-09	C00089
threonylphenylalanine	-1.96215	2.3e-11	2.51e-09	NA
4-chlorobenzoic acid	0.88324	3.16e-11	2.76e-09	C02370
5-methyluridine (ribothymidine)	-0.687115	2.95e-11	2.76e-09	NA
alpha-tocopherol	-1.14805	4.55e-11	3.61e-09	C02477
dimethylarginine (ADMA + SDMA)	-0.589991	1.05e-10	7.65e-09	C03626
glycerophosphoserine*	-1.26066	4.05e-10	2.72e-08	C22237
methionine	-0.713963	5.12e-10	3.19e-08	C00073
proline	-0.870753	1.21e-09	6.95e-08	C00148
retinol (Vitamin A)	-1.39562	1.27e-09	6.95e-08	C00473
bilirubin degradation product, C17H20N2O5 (1)	-1.9287	2.1e-09	1.08e-07	NA
ornithine	-0.944755	2.96e-09	1.44e-07	C00077
indolelactate	-1.09772	3.51e-09	1.61e-07	C02043
valine	-0.550451	3.88e-09	1.69e-07	C00183
tryptophan	-0.639467	5.79e-09	2.41e-07	C00078
bilirubin	-2.38629	6.59e-09	2.61e-07	C00486
2-aminoheptanoate	-1.42541	8.31e-09	3.15e-07	NA
(2,4 or 2,5)-dimethylphenol sulfate	-3.45675	9.42e-09	3.16e-07	NA
alanine	-0.44855	9.41e-09	3.16e-07	C00041
bilirubin degradation product, C17H18N2O4 (2)	-2.06665	8.89e-09	3.16e-07	NA
gamma-CEHC	-1.66044	1.02e-08	3.3e-07	NA
3-carboxy-4-methyl-5-pentyl-2-furanpropionate (3-CMPFP)	-1.94605	1.41e-08	4.25e-07	NA
N-acetyl-2-aminooctanoate*	-1.66449	1.39e-08	4.25e-07	NA
gamma-glutamylhistidine	-0.623744	1.69e-08	4.76e-07	NA
lysine	-0.591459	1.64e-08	4.76e-07	C00047
cholesterol sulfate	-0.70253	1.82e-08	4.96e-07	C18043
15-HETE	-1.7038	2.07e-08	5.31e-07	C04742
threonine	-0.80806	2.05e-08	5.31e-07	C00188
2'-deoxyuridine	-1.20891	2.44e-08	6.08e-07	C00526
guaiacol sulfate	-2.55487	2.8e-08	6.79e-07	NA
asparagine	-0.675798	3.19e-08	7.52e-07	C00152
prolylglycine	-1.49735	3.68e-08	8.45e-07	NA
bilirubin degradation product, C17H18N2O4 (3)	-1.92887	4.15e-08	9.28e-07	NA
histidine	-0.514863	4.42e-08	9.64e-07	C00135
N-acetylputrescine	-0.827012	4.68e-08	9.96e-07	C02714
methyl-4-hydroxybenzoate sulfate	-4.48335	5.37e-08	1.12e-06	NA
gamma-glutamylmethionine	-1.04275	5.69e-08	1.15e-06	NA
1-stearoyl-2-arachidonoyl-GPI (18:0/20:4)	-0.617398	6.9e-08	1.37e-06	C00157
N2-acetyllysine	-1.64265	8.37e-08	1.62e-06	C12989
6-bromotryptophan	-1.16939	9.41e-08	1.79e-06	NA
cytosine	2.49644	9.96e-08	1.85e-06	C00380
gamma-glutamyl-epsilon-lysine	-0.679624	1.07e-07	1.91e-06	NA
N2,N5-diacetylornithine	-1.22634	1.06e-07	1.91e-06	NA
catechol sulfate	-2.17609	1.13e-07	1.98e-06	NA
gamma-glutamylglutamate	-1.67848	1.16e-07	1.99e-06	C05282
choline	-0.462866	1.22e-07	2.04e-06	C00114
glutamate	-0.643273	1.24e-07	2.04e-06	C00025
1-stearoyl-GPA (18:0)	-1.91804	1.32e-07	2.13e-06	C00681
1-lignoceroyl-GPC (24:0)	-1.39509	1.58e-07	2.52e-06	C04230
C-glycosyltryptophan	-0.652779	1.62e-07	2.53e-06	NA
bilirubin degradation product, C17H18N2O4 (1)	-1.79455	1.72e-07	2.63e-06	NA
biliverdin	-1.73586	1.81e-07	2.72e-06	C00500
2-hydroxyoctanoate	-1.21374	1.95e-07	2.84e-06	NA
N-delta-acetylornithine	-2.61257	1.93e-07	2.84e-06	NA
homoarginine	-0.803789	2.23e-07	3.18e-06	C01924
citrulline	-0.588376	2.48e-07	3.49e-06	C00327
ethyl alpha-glucopyranoside	-3.52181	3.26e-07	4.51e-06	NA
N6-acetyllysine	-0.343274	3.31e-07	4.52e-06	C02727
lactate	-0.689082	3.48e-07	4.67e-06	C00186
gamma-glutamyl-alpha-lysine	-0.762886	3.71e-07	4.91e-06	NA
1-oleoylglycerophosphate (18:1)	-1.28417	3.85e-07	4.97e-06	C00681
2-pyrrolidinone	-1.19378	3.87e-07	4.97e-06	C11118
gamma-glutamylthreonine	-0.745482	4.29e-07	5.43e-06	NA
leucine	-0.510385	4.55e-07	5.67e-06	C00123
N-acetylcitrulline	-1.19792	4.65e-07	5.72e-06	NA
glycerate	-0.610933	5.37e-07	6.51e-06	C00258
heptanoate (7:0)	-0.619999	5.54e-07	6.63e-06	C17714
hydroxyproline	-1.08258	5.7e-07	6.73e-06	C01015
5-methylthioadenosine (MTA)	-0.792756	5.87e-07	6.83e-06	C00170
glycine	-0.571081	7.02e-07	8.06e-06	C00037
N-formylmethionine	-0.74262	7.35e-07	8.33e-06	C03145
3-methoxycatechol sulfate (1)	-3.87162	7.48e-07	8.37e-06	NA
1-carboxyethylleucine	-0.971676	7.65e-07	8.46e-06	NA
1,2-dilinoleoyl-GPC (18:2/18:2)	-1.03606	9.95e-07	1.07e-05	C00157
1-carboxyethylvaline	-0.919185	9.81e-07	1.07e-05	NA
alliin	-2.56503	1.03e-06	1.09e-05	C08295
isoleucine	-0.613711	1.06e-06	1.11e-05	C00407
1-carboxyethylisoleucine	-1.07933	1.18e-06	1.23e-05	NA
1-palmitoleoyl-2-linoleoyl-GPC (16:1/18:2)*	-1.20192	1.22e-06	1.26e-05	C00157
nisinate (24:6n3)	-2.08844	1.43e-06	1.45e-05	NA
taurine	-0.727103	1.45e-06	1.46e-05	C00245
N-formylkynurenine	-0.582167	1.55e-06	1.54e-05	C02406
gamma-glutamylglycine	-0.825242	1.92e-06	1.88e-05	NA
quinate	-2.4907	2.02e-06	1.96e-05	C00296
ascorbic acid 2-sulfate	-0.8378	2.19e-06	2.1e-05	C02812
S-carboxyethylcysteine	2.20833	2.39e-06	2.26e-05	NA
guanidinoacetate	-1.12627	2.58e-06	2.42e-05	C00581
1-stearoyl-2-linoleoyl-GPC (18:0/18:2)*	-0.449972	3.08e-06	2.83e-05	C00157
2-hydroxyarachidate*	-1.84423	3.06e-06	2.83e-05	NA
1-methyl-4-imidazoleacetate	-0.848603	3.16e-06	2.87e-05	C05828
3-amino-2-piperidone	-0.862081	3.37e-06	3.03e-05	NA
docosahexaenoylcholine	-1.27207	3.55e-06	3.16e-05	NA
N-stearoyl-sphingosine (d18:1/18:0)*	0.938559	3.79e-06	3.31e-05	C00195
tyramine O-sulfate	-3.21299	3.8e-06	3.31e-05	NA
N6,N6,N6-trimethyllysine	-0.835137	4.03e-06	3.49e-05	C03793
N-palmitoyl-sphingosine (d18:1/16:0)	0.498541	4.51e-06	3.86e-05	C00195
1-palmitoyl-GPA (16:0)	-1.64249	4.87e-06	4.13e-05	C00681
3-hydroxystearate	-1.10498	5.13e-06	4.31e-05	NA
4-ethylcatechol sulfate	-3.75488	5.31e-06	4.41e-05	NA
S-allylcysteine	-1.81137	5.7e-06	4.69e-05	C16759
beta-citrylglutamate	-1.12087	6.11e-06	4.99e-05	C20775
1-(1-enyl-stearoyl)-2-linoleoyl-GPE (P-18:0/18:2)*	-0.859163	6.49e-06	5.24e-05	NA
2-aminooctanoate	-1.26924	6.61e-06	5.3e-05	NA
eicosanedioate (C20-DC)	-0.786966	7.18e-06	5.7e-05	NA
1-stearoyl-GPI (18:0)	-1.18874	7.56e-06	5.89e-05	NA
gamma-glutamylleucine	-0.580536	7.5e-06	5.89e-05	NA
N-acetylmethionine	-1.15121	7.72e-06	5.96e-05	C02712
3-indoleglyoxylic acid	-1.04296	8.85e-06	6.72e-05	NA
caproate (6:0)	-0.355683	8.77e-06	6.72e-05	C01585
bilirubin degradation product, C17H20N2O5 (2)	-1.23428	8.96e-06	6.75e-05	NA
linoleoylcholine*	-0.88331	9.15e-06	6.83e-05	NA
etiocholanolone glucuronide	-1.20618	9.86e-06	7.3e-05	C11136
sarcosine	-0.711601	1.04e-05	7.62e-05	C00213
3-methyl catechol sulfate (1)	-2.69747	1.16e-05	8.42e-05	NA
allantoin	0.56395	1.19e-05	8.58e-05	C01551
glycerol 3-phosphate	-0.779189	1.24e-05	8.87e-05	C00093
urea	-0.607067	1.28e-05	9.06e-05	C00086
1-(1-enyl-palmitoyl)-2-linoleoyl-GPC (P-16:0/18:2)*	-0.731761	1.37e-05	9.63e-05	NA
N-stearoylserine*	-1.70737	1.41e-05	9.86e-05	NA
2'-O-methylcytidine	-0.692688	1.48e-05	0.000102564	NA
imidazole lactate	-0.652857	1.5e-05	0.000103345	C05568
cystathionine	-1.16299	1.52e-05	0.000103781	C02291
1-linoleoyl-2-arachidonoyl-GPC (18:2/20:4n6)*	-0.87761	1.56e-05	0.00010546	C00157
alpha-hydroxyisovalerate	-1.1092	1.58e-05	0.000106036	NA
O-sulfo-L-tyrosine	-0.517675	1.61e-05	0.000107581	NA
2,3-dihydroxy-5-methylthio-4-pentenoate (DMTPA)*	-0.664136	1.69e-05	0.000111013	NA
4-acetamidobutanoate	-0.576208	1.68e-05	0.000111013	C02946
N-acetylproline	-0.699242	1.75e-05	0.000114147	NA
1-arachidonoyl-GPA (20:4)	-1.79866	1.77e-05	0.000114541	C00681
1-ribosyl-imidazoleacetate*	-0.75903	1.8e-05	0.000115751	C05131
serine	-0.435634	1.85e-05	0.000117601	C00716
4-hydroxyhippurate	-1.1247	1.99e-05	0.000126132	NA
hydroxyasparagine	-0.487541	2.01e-05	0.000126428	NA
1-methylhistidine	-0.634616	2.04e-05	0.00012675	C01152
4-methyl-2-oxopentanoate	-1.05728	2.05e-05	0.00012675	C00233
3-hydroxydecanoate	-0.602066	2.09e-05	0.000128718	NA
methylsuccinoylcarnitine	-1.17199	2.19e-05	0.0001335	NA
3-methyl-2-oxovalerate	-0.94609	2.23e-05	0.000134218	C00671
N-linoleoylserine*	-1.52603	2.23e-05	0.000134218	NA
1-myristoyl-2-arachidonoyl-GPC (14:0/20:4)*	-1.10302	2.33e-05	0.000139548	C00157
docosadioate (C22-DC)	-0.963894	2.36e-05	0.000140033	NA
4-vinylguaiacol sulfate	-2.34174	2.38e-05	0.000140316	NA
1-linoleoyl-2-linolenoyl-GPC (18:2/18:3)*	-1.06526	2.51e-05	0.000147287	C00157
2,3-dihydroxyisovalerate	-2.06188	2.57e-05	0.000147576	C04272
gamma-glutamylcitrulline*	-1.0902	2.55e-05	0.000147576	NA
N-palmitoylserine	-1.34351	2.55e-05	0.000147576	NA
2-hydroxy-4-(methylthio)butanoic acid	-1.07523	2.62e-05	0.000149725	NA
1-palmitoylglycerol (16:0)	-1.15126	2.7e-05	0.000152324	C01885
3-methyl-2-oxobutyrate	-1.09263	2.7e-05	0.000152324	C00141
1-oleoyl-GPI (18:1)	-1.15104	2.78e-05	0.000154411	NA
8-hydroxyoctanoate	0.633997	2.77e-05	0.000154411	NA
N-acetylalliin	-1.96785	3.02e-05	0.000166747	NA
2-isopropylmalate	-1.32276	3.16e-05	0.000173499	C02504
N6-carboxymethyllysine	-0.685375	3.49e-05	0.000190519	NA
4-acetylphenyl sulfate	-1.27771	3.55e-05	0.000192583	NA
sphingosine	-1.14654	3.72e-05	0.000200565	C00319
ribulonate/xylulonate/lyxonate*	-0.641979	3.81e-05	0.000203961	NA
4-ethylphenyl sulfate	-2.79046	3.86e-05	0.000205466	NA
1-(1-enyl-palmitoyl)-GPE (P-16:0)*	-0.876439	4.54e-05	0.000240132	NA
1-oleoyl-2-linoleoyl-GPC (18:1/18:2)*	-0.610058	4.59e-05	0.000241214	C00157
2-hydroxydecanoate	-1.27792	4.94e-05	0.000257228	NA
argininate*	-0.758034	4.95e-05	0.000257228	NA
1-(1-enyl-palmitoyl)-2-linoleoyl-GPE (P-16:0/18:2)*	-0.844686	5.47e-05	0.000281001	NA
tryptophan betaine	-2.69684	5.45e-05	0.000281001	C09213
androsterone glucuronide	-0.95044	5.56e-05	0.000282788	C11135
eicosapentaenoate (EPA; 20:5n3)	-1.70077	5.62e-05	0.000282788	NA
fumarate	-0.462676	5.59e-05	0.000282788	C00122
N-acetylalanine	-0.329261	5.64e-05	0.000282788	NA
1-palmitoleoyl-GPC* (16:1)*	-0.696014	5.85e-05	0.000292008	C04230
2,4-di-tert-butylphenol	-0.64045	6.01e-05	0.000298096	NA
2-palmitoyl-GPC* (16:0)*	-1.06138	6.11e-05	0.000301495	C04233
1-(1-enyl-stearoyl)-2-oleoyl-GPE (P-18:0/18:1)	-1.96586	6.28e-05	0.000308054	NA
1-linoleoyl-GPC (18:2)	-0.978277	6.62e-05	0.000323054	C04230
nonadecanoate (19:0)	-0.952409	6.68e-05	0.000323054	C16535
sphingomyelin (d18:0/18:0, d19:0/17:0)*	1.07565	6.7e-05	0.000323054	C00550
S-methylcysteine	-0.922132	6.98e-05	0.000334646	C22040
methyl glucopyranoside (alpha + beta)	-1.6111	7.03e-05	0.00033532	NA
branched chain 14:0 dicarboxylic acid	-1.9656	7.18e-05	0.000338648	NA
hypotaurine	-1.24233	7.15e-05	0.000338648	C00519
N-acetyltaurine	-0.757449	7.78e-05	0.000364946	NA
arabitol/xylitol	-0.948361	7.91e-05	0.000369199	C00532
2-aminophenol sulfate	-1.32688	8.34e-05	0.000387347	NA
stearoylcholine*	-0.76211	8.41e-05	0.000388413	NA
ethyl beta-glucopyranoside	-1.805	8.57e-05	0.000391678	NA
fructosyllysine	-0.55057	8.52e-05	0.000391678	C16488
stearoyl sphingomyelin (d18:1/18:0)	0.48036	9.12e-05	0.000414865	NA
1-arachidonoyl-GPI* (20:4)*	-0.902158	9.9e-05	0.000447634	NA
ribonate	-0.433533	0.000102639	0.000461876	C01685
2-palmitoylglycerol (16:0)	-1.14339	0.000103242	0.000462206	C02112
1-palmitoyl-2-linoleoyl-GPC (16:0/18:2)	-0.276659	0.000115303	0.000513568	C00157
1-carboxyethylphenylalanine	-0.687351	0.000125102	0.000554387	NA
1-(1-enyl-stearoyl)-GPE (P-18:0)*	-0.846746	0.00014012	0.000614697	NA
N-acetylhistidine	-0.829473	0.000139632	0.000614697	C02997
gamma-glutamylalanine	-0.611593	0.000144698	0.000631607	C03740
3-phenylpropionate (hydrocinnamate)	1.21757	0.000147318	0.000639843	C05629
ascorbic acid 3-sulfate*	-1.06114	0.000148969	0.00064381	NA
N-acetylaspartate (NAA)	-0.267546	0.000151009	0.000649412	C01042
1-stearoyl-GPC (18:0)	-0.449062	0.000154246	0.000657535	C04230
glycylvaline	-0.853664	0.000155157	0.000657535	NA
methylsuccinate	-0.495845	0.000154923	0.000657535	C08645
1-linoleoyl-GPA (18:2)*	-1.49159	0.000156357	0.000657703	C00681
palmitoylcholine	-0.628328	0.000156704	0.000657703	NA
gamma-CEHC glucuronide*	-1.04927	0.000168355	0.000703224	NA
3-hydroxypyridine sulfate	-1.13759	0.000174049	0.000723546	NA
alpha-ketoglutarate	-0.688295	0.000177401	0.000733985	C00026
3-hydroxy-2-ethylpropionate	-0.423409	0.000183453	0.000755444	NA
serotonin	-1.04615	0.000186179	0.00076307	C00780
oxindolylalanine	-0.537932	0.000193243	0.000788322	NA
N6-methyladenosine	-0.386803	0.000199544	0.000810243	NA
1-myristoylglycerol (14:0)	-1.3111	0.000209922	0.000848434	C01885
gulonate*	-0.901007	0.000216581	0.000871314	C00800
1-(1-enyl-palmitoyl)-GPC (P-16:0)*	-0.618007	0.000223658	0.000895657	NA
2-hydroxystearate	-1.27604	0.000235827	0.000935804	C03042
cholesterol	-0.313431	0.000246207	0.000967229	C00187
malate	-0.39855	0.00024707	0.000967229	C00149
trimethylamine N-oxide	-1.12214	0.000247051	0.000967229	C01104
1-oleoyl-2-docosahexaenoyl-GPC (18:1/22:6)*	-0.63665	0.000249798	0.000973543	C00157
succinate	-0.462601	0.000253338	0.000978604	C00042
tiglyl carnitine (C5)	-0.921666	0.000253306	0.000978604	C02301
N-acetyltryptophan	-0.492737	0.000257378	0.00098983	NA
glutamine	-0.294186	0.000259907	0.000990825	C00064
N-acetylarginine	-0.55842	0.000258985	0.000990825	NA
3beta-hydroxy-5-cholestenoate	-1.25994	0.000263864	0.00100154	C17333
1-palmitoyl-GPI* (16:0)	-1.06776	0.000267319	0.00101026	NA
sphingomyelin (d18:1/20:2, d18:2/20:1, d16:1/22:2)*	0.760107	0.000274447	0.00103273	C00550
pelargonate (9:0)	-0.309094	0.000276274	0.00103514	C01601
1-palmitoyl-GPC (16:0)	-0.342325	0.000285332	0.00106451	C04230
3-formylindole	-0.376622	0.000289748	0.00107638	C08493
stearate (18:0)	-0.587141	0.000300938	0.00111322	C01530
erythritol	-0.796667	0.000321372	0.00118379	C00503
2-O-methylascorbic acid	-0.473854	0.000345555	0.00126752	NA
carotene diol (3)	-1.13135	0.000354058	0.00129328	C06098
oleoylcholine	-0.870895	0.000356493	0.00129674	NA
(16 or 17)-methylstearate (a19:0 or i19:0)	-0.934155	0.000362169	0.00131192	NA
docosahexaenoate (DHA; 22:6n3)	-1.33093	0.000364507	0.00131493	C06429
1-palmitoyl-2-stearoyl-GPC (16:0/18:0)	-0.448379	0.00036848	0.0013238	C00157
3-carboxy-4-methyl-5-propyl-2-furanpropanoate (CMPF)	-1.60103	0.000373693	0.00133236	NA
decadienedioic acid (C10:2-DC)	0.954492	0.000373915	0.00133236	NA
ribitol	-0.288015	0.000378365	0.00134273	C00474
N-methylproline	-1.31672	0.000385357	0.00136201	NA
5-(galactosylhydroxy)-L-lysine	-0.421604	0.000400059	0.00140827	NA
glutarate (C5-DC)	-0.547548	0.000405472	0.00142159	C00489
carotene diol (1)	-0.600075	0.000427461	0.00149269	C06098
N-oleoylserine	-1.24041	0.000431913	0.00150223	NA
1-(1-enyl-oleoyl)-GPE (P-18:1)*	-0.934107	0.000439175	0.00152143	NA
tartronate (hydroxymalonate)	-0.82642	0.000445192	0.00153618	C02287
sphingomyelin (d18:1/18:1, d18:2/18:0)	0.376116	0.000458421	0.0015756	C00550
dodecanedioate (C12)	-1.01085	0.000477198	0.0016337	NA
N,N-dimethyl-5-aminovalerate	-0.907875	0.000481429	0.00164175	NA
alpha-hydroxycaproate	-0.794572	0.000484776	0.00164673	NA
caffeine	-3.10143	0.000487571	0.0016498	C07481
arachidonoylcholine	-0.640569	0.000496394	0.00167318	NA
cysteinylglycine disulfide*	-0.472262	0.000516997	0.00173592	NA
3-hydroxy-3-methylglutarate	-0.457978	0.000520003	0.00173932	C03761
2-stearoyl-GPE (18:0)*	-1.0635	0.00056071	0.00186832	C05973
dopamine 3-O-sulfate	-0.998589	0.000599342	0.00198945	C13690
erythronate*	-0.316901	0.000621973	0.00205675	NA
dihydroferulate	-0.903814	0.000626131	0.00206269	NA
2-hydroxy-3-methylvalerate	-0.669553	0.000630024	0.00206771	NA
hydroxy-N6,N6,N6-trimethyllysine*	-0.516102	0.000645031	0.00210903	C01259
hydroxy-CMPF*	-1.93537	0.000653869	0.00212996	NA
4-vinylphenol sulfate	-1.04354	0.000675289	0.00218509	NA
myo-inositol	-0.463624	0.000675801	0.00218509	C00137
3-methylglutaconate	-0.501834	0.000689061	0.00221974	NA
1-(1-enyl-palmitoyl)-2-oleoyl-GPE (P-16:0/18:1)*	-0.987404	0.000773061	0.00248119	NA
glycerophosphorylcholine (GPC)	-0.513266	0.000783016	0.00250393	C00670
Fibrinopeptide A (4-15)	1.71865	0.00081208	0.00258685	C00952
glycerophosphoethanolamine	-0.455143	0.000814871	0.00258685	C01233
1-methylxanthine	-1.91774	0.000825201	0.00261014	C16358
gamma-glutamylisoleucine*	-0.396376	0.000836373	0.00263593	NA
bilirubin (E,E)*	-0.979625	0.000847007	0.00265031	C00486
undecenoylcarnitine (C11:1)	-0.825674	0.000846072	0.00265031	C02301
3-methylglutarylcarnitine (2)	-1.16678	0.000895783	0.00279292	NA
1-stearoyl-2-oleoyl-GPC (18:0/18:1)	-0.466221	0.000920695	0.00285143	C00157
tetrahydrocortisone glucuronide (5)	-1.08242	0.000921082	0.00285143	NA
N-linoleoylglycine	-1.38203	0.00102853	0.00317282	NA
Fibrinopeptide B (1-9)	-0.633356	0.00106413	0.00327108	C02404
paraxanthine	-2.00549	0.00117488	0.00359884	C13747
N-formylphenylalanine	0.317434	0.0012391	0.0037823	NA
1-stearoyl-GPE (18:0)	-0.555724	0.0012708	0.00386553	C04438
N-acetyl-isoputreanine	-0.511022	0.00127815	0.0038744	NA
glucuronide of C12H22O4 (1)*	-1.58445	0.00130108	0.00393026	NA
7-methylguanine	-0.256657	0.00133206	0.00400997	C02242
leucylglycine	-0.55125	0.00133794	0.00401382	C02155
N6,N6-dimethyllysine	-1.29336	0.00134752	0.00402871	C05545
theobromine	-2.2132	0.00136752	0.00407455	C07480
carotene diol (2)	-0.648795	0.00138364	0.00410857	C06098
maleate	-0.290508	0.00138953	0.00411207	C01384
5-hydroxyindoleacetate	-0.745007	0.00142539	0.00420394	C05635
N-palmitoyltaurine	-1.16613	0.0014945	0.00439294	NA
arachidate (20:0)	-1.11349	0.00154039	0.00449752	C06425
sphingomyelin (d18:2/14:0, d18:1/14:1)*	-0.585696	0.0015401	0.00449752	C00550
1-arachidonylglycerol (20:4)	-0.837235	0.00156063	0.00454144	C01885
1-carboxyethyltyrosine	-0.712598	0.00158961	0.0046104	NA
S-1-pyrroline-5-carboxylate	-0.392305	0.001652	0.00477548	C03912
N,N,N-trimethyl-5-aminovalerate	-0.586817	0.0017144	0.00493211	NA
palmitoyl ethanolamide	-0.727866	0.00171748	0.00493211	C16512
N-acetylglutamate	-0.574306	0.00175954	0.00503632	C00624
1-stearoyl-2-linoleoyl-GPE (18:0/18:2)*	-0.614128	0.00180831	0.00515899	C00350
(14 or 15)-methylpalmitate (a17:0 or i17:0)	-0.568413	0.00185722	0.00526414	C16995
1-stearoyl-GPG (18:0)	-1.19673	0.00187919	0.00530916	NA
5,6-dihydrouracil	0.716655	0.00199728	0.00562461	C00429
thymol sulfate	-2.5679	0.00201975	0.00566958	NA
N6-succinyladenosine	-0.498015	0.00204027	0.00570883	NA
docosapentaenoate (DPA; 22:5n3)	-1.06572	0.00208451	0.00581399	C16513
gamma-glutamyltyrosine	-0.410165	0.00210777	0.00586015	NA
5-acetylamino-6-amino-3-methyluracil	-2.16085	0.00219571	0.00608525	C16366
2-naphthol sulfate	-1.27328	0.00221328	0.00609749	NA
5alpha-androstan-3alpha,17alpha-diol disulfate	1.72054	0.00221409	0.00609749	NA
sphinganine	-0.650379	0.00229045	0.00628794	C00836
glucuronate	-0.429653	0.00233021	0.00637703	C00191
ferulic acid 4-sulfate	-0.986102	0.00239607	0.00653677	NA
1-stearoyl-2-linoleoyl-GPI (18:0/18:2)	-0.368381	0.0024988	0.0067958	NA
1-(1-enyl-palmitoyl)-2-oleoyl-GPC (P-16:0/18:1)*	-0.473585	0.00260678	0.00706745	NA
linoleoyl-linoleoyl-glycerol (18:2/18:2) [2]*	-0.675468	0.00263973	0.00713463	C00165
3b-hydroxy-5-cholenoic acid	-0.564928	0.00279897	0.00754168	NA
glycine conjugate of C10H14O2 (1)*	-0.718975	0.00284153	0.0076328	NA
pentose acid*	-0.698262	0.00285519	0.00764596	NA
2-methylbutyrylcarnitine (C5)	-0.494158	0.00287495	0.00767533	NA
pipecolate	-0.663034	0.00294312	0.00783337	C00408
2-hydroxypalmitate	-1.02734	0.00295712	0.0078467	NA
11beta-hydroxyandrosterone glucuronide	-0.634693	0.00299087	0.00791222	NA
leukotriene B4	-0.527921	0.00305719	0.00806322	C02165
arachidonate (20:4n6)	-0.954876	0.00312613	0.00822023	C00219
(S)-3-hydroxybutyrylcarnitine	1.14919	0.00323638	0.00848456	NA
argininosuccinate	-0.79488	0.00330023	0.00862606	C03406
indoleacetate	-0.390519	0.0033254	0.0086659	C00954
3,4-dihydroxybutyrate	0.338076	0.0033538	0.0087139	NA
1-palmitoyl-2-docosahexaenoyl-GPC (16:0/22:6)	-0.422299	0.00336457	0.00871593	C00157
N-stearoyltaurine	-1.19467	0.0033853	0.00874369	NA
deoxycarnitine	-0.689923	0.00343065	0.0088347	C01181
N-palmitoylglycine	-1.03488	0.00348268	0.00891607	NA
1-stearoyl-2-oleoyl-GPE (18:0/18:1)	-0.675249	0.00354177	0.00904084	C00350
N-acetylleucine	-0.303834	0.00369323	0.00937264	C02710
vanillic acid glycine	-1.02572	0.00368739	0.00937264	NA
gamma-CEHC sulfate	-1.16445	0.00374392	0.00947375	NA
N-acetylglucosaminylasparagine	-0.476766	0.00382205	0.00964351	C04540
tridecenedioate (C13:1-DC)*	-0.755795	0.00396455	0.00997422	NA
N1-Methyl-2-pyridone-5-carboxamide	-0.52758	0.00400552	0.0100483	C05842
cortolone glucuronide (1)	-0.525763	0.00420458	0.0105175	NA
2-linoleoylglycerol (18:2)	-0.950276	0.00433071	0.010802	C02112
1-linolenoylglycerol (18:3)	-0.882168	0.00435164	0.0108233	C01885
1-stearoyl-2-docosahexaenoyl-GPC (18:0/22:6)	-0.501982	0.00442881	0.0109839	C00157
2-hydroxyglutarate	-0.42248	0.00445386	0.0109946	C02630
carnitine	-0.331611	0.0044583	0.0109946	C00318
1-oleoyl-GPC (18:1)	-0.352811	0.00452579	0.0110983	C04230
3-hydroxyhippurate	-1.31195	0.0045214	0.0110983	NA
creatine	-0.708004	0.00467454	0.011431	C00300
phenyllactate (PLA)	0.54447	0.00473717	0.0115518	C05607
3-methyladipate	-1.13148	0.00477712	0.0116168	NA
4-imidazoleacetate	-0.338067	0.00492965	0.0119544	C02835
dihydroorotate	-0.500237	0.00521691	0.0125811	C00337
4-hydroxyglutamate	-0.967685	0.00524164	0.0126028	NA
vanillylmandelate (VMA)	-0.407167	0.00525477	0.0126028	C05584
1-linoleoyl-GPI* (18:2)*	-0.804704	0.00539338	0.0128998	NA
2-methylcitrate/homocitrate	-0.593612	0.00553318	0.013198	C02225
1-(1-enyl-palmitoyl)-2-arachidonoyl-GPC (P-16:0/20:4)*	-0.366441	0.00565388	0.0134491	NA
3-hydroxybutyrate (BHBA)	1.74769	0.00577688	0.0137044	C01089
glycerophosphoglycerol	-0.46233	0.00583147	0.0137964	NA
N-methylhydroxyproline	-0.792509	0.00596875	0.0140451	NA
gamma-glutamyltryptophan	-0.41023	0.00599377	0.014066	NA
N-(2-furoyl)glycine	-0.718596	0.00618437	0.0144744	NA
1-oleoylglycerol (18:1)	-0.844648	0.00634872	0.0148193	C01885
beta-cryptoxanthin	-0.994379	0.00639917	0.0148973	C08591
butyrate/isobutyrate (4:0)	-0.37371	0.00642291	0.0149128	C00246
1-(1-enyl-palmitoyl)-2-palmitoyl-GPC (P-16:0/16:0)*	-0.403853	0.00652116	0.0150608	NA
6-hydroxyindole sulfate	-0.862059	0.00650946	0.0150608	NA
hexanoylglutamine	1.08696	0.00670252	0.0154388	NA
trans-3,4-methyleneheptanoate	0.681439	0.00674903	0.015505	NA
5-HEPE	-1.9283	0.00686112	0.0157212	NA
1-palmitoleoylglycerol (16:1)*	-0.680315	0.00698535	0.0159639	C01885
4-hydroxyphenylacetate	-0.712042	0.00702508	0.0160105	C00642
valylglycine	-0.387909	0.00704242	0.0160105	NA
alpha-hydroxyisocaproate	-0.335918	0.00718482	0.0162918	C03264
glutamine conjugate of C6H10O2 (2)*	1.41337	0.00730825	0.0165288	NA
bilirubin degradation product, C16H18N2O5 (2)	-0.32227	0.00744906	0.0168037	NA
threonate	-0.473001	0.00761195	0.0171269	C01620
arabonate/xylonate	-0.365282	0.00771714	0.0173189	C05411
1-stearoyl-2-docosahexaenoyl-GPE (18:0/22:6)*	-0.745114	0.00794236	0.0177292	C00350
4-methylcatechol sulfate	-2.16296	0.0079676	0.0177292	NA
gamma-tocopherol/beta-tocopherol	-0.534611	0.00798313	0.0177292	C02483
pyruvate	-0.272186	0.00800149	0.0177292	C00022
2-palmitoleoyl-GPC* (16:1)*	-0.783748	0.00808085	0.0178277	C04233
phytanate	-0.811064	0.00808678	0.0178277	C01607
glycerophosphoinositol*	-0.466725	0.00823308	0.0181009	NA
hippurate	-1.03442	0.00825217	0.0181009	C01586
dihydroferulic acid sulfate	-1.24169	0.00836842	0.0183099	NA
guanosine	1.87998	0.00854836	0.0186568	C00387
myristoleate (14:1n5)	0.852566	0.00861216	0.0187025	C06424
nicotinamide	-0.331211	0.00860943	0.0187025	C00153
1-myristoyl-2-palmitoyl-GPC (14:0/16:0)	-1.13786	0.00874869	0.018905	C00157
propyl 4-hydroxybenzoate	-0.629131	0.00873517	0.018905	NA
theanine	-5.41524	0.00892085	0.0192294	C01047
epiandrosterone sulfate	-0.591531	0.00912126	0.0196129	NA
margarate (17:0)	-0.663352	0.00938439	0.0201292	NA
4-methylguaiacol sulfate	-1.19533	0.00943865	0.0201959	NA
1-linoleoylglycerol (18:2)	-0.885255	0.00978824	0.0208256	C01885
cys-gly, oxidized	-0.316082	0.00982834	0.0208256	NA
propionylcarnitine (C3)	-0.415598	0.00982471	0.0208256	C03017
S-methylmethionine	-2.01825	0.00981131	0.0208256	NA
1-(1-enyl-stearoyl)-2-arachidonoyl-GPE (P-18:0/20:4)*	-0.531642	0.00994163	0.0210146	NA
androstenediol (3beta,17beta) monosulfate (2)	-0.870563	0.0102043	0.021466	NA
mead acid (20:3n9)	-1.03806	0.0101846	0.021466	NA
3-hydroxyhexanoate	0.499464	0.0104176	0.0218619	NA
N,N-dimethyl-pro-pro	-0.290445	0.011156	0.0233554	NA
Fibrinopeptide A (3-16)	1.695	0.0114577	0.0238726	C00952
N-behenoyl-sphingadienine (d18:2/22:0)*	-0.582925	0.0114378	0.0238726	NA
theophylline	-1.42868	0.011579	0.0240679	C07130
methylnaphthyl sulfate (2)*	-2.89282	0.0116851	0.0242306	NA
5-hydroxy-2-methylpyridine sulfate	-1.22796	0.011742	0.0242334	NA
delta-CEHC glucuronide	-0.645363	0.011731	0.0242334	NA
androstenediol (3alpha, 17alpha) monosulfate (2)	-0.388817	0.0118349	0.0243676	NA
1-linoleoyl-GPE (18:2)*	-0.347957	0.0120156	0.0246815	C04438
10-undecenoate (11:1n1)	-0.5752	0.0120896	0.0247752	NA
lignoceroyl sphingomyelin (d18:1/24:0)	-0.309805	0.0124749	0.0255048	NA
17alpha-hydroxypregnanolone glucuronide	-0.598144	0.0125524	0.0256033	NA
perfluorooctanesulfonate (PFOS)	-1.08987	0.0125945	0.0256293	C18142
pentadecanoate (15:0)	-0.531841	0.0126775	0.0257383	C16537
dimethylglycine	-0.266229	0.0129893	0.02631	C01026
1-(1-enyl-palmitoyl)-2-palmitoleoyl-GPC (P-16:0/16:1)*	-0.92557	0.0130609	0.0263938	NA
gamma-glutamylvaline	-0.378163	0.0132494	0.0267129	NA
N-acetylisoleucine	-0.326348	0.0137071	0.0275721	NA
succinylcarnitine (C4-DC)	-0.573072	0.0140339	0.0281647	C02301
3beta,7alpha-dihydroxy-5-cholestenoate	-0.39787	0.0142611	0.0285549	C17335
glyco-beta-muricholate	-1.12306	0.0143454	0.0286579	NA
dihomolinolenate (20:3n3 or 3n6)	-1.00487	0.0150713	0.029971	NA
7-hydroxycholesterol (alpha or beta)	0.514348	0.0151221	0.0300035	C03594
1-palmitoyl-2-linoleoyl-GPE (16:0/18:2)	-0.44737	0.0153482	0.0303144	C00350
pregnen-diol disulfate*	0.56492	0.015478	0.0305018	NA
heneicosapentaenoate (21:5n3)	-1.80672	0.0155154	0.0305067	NA
thioproline	-0.351736	0.0158767	0.0311468	NA
fructose	-0.328743	0.0162266	0.0316908	C02336
methionine sulfoxide	-0.33109	0.0161936	0.0316908	C02989
genistein sulfate*	-1.89616	0.0162921	0.0317477	NA
1-palmitoyl-2-docosahexaenoyl-GPE (16:0/22:6)*	-0.471845	0.0164119	0.0317701	C00350
2-oleoylglycerol (18:1)	-0.720385	0.0163629	0.0317701	C02112
oleoyl-linoleoyl-glycerol (18:1/18:2) [2]	-0.612532	0.0164127	0.0317701	C00165
glucose	-0.265124	0.0167519	0.0323549	C00221
tauroursodeoxycholic acid sulfate (1)	1.51225	0.0172823	0.0333057	NA
7-methylxanthine	-0.350231	0.0175696	0.0337848	C16353
arginine	-0.29144	0.0176338	0.0338336	C00062
N-linoleoyltaurine*	-0.875722	0.0180389	0.0344595	NA
tyrosine	-0.323365	0.0180315	0.0344595	C00082
adenosine	-0.397978	0.0182929	0.034813	C00212
sphingomyelin (d18:1/22:1, d18:2/22:0, d16:1/24:1)*	-0.267921	0.0183037	0.034813	C00550
sphingomyelin (d18:1/21:0, d17:1/22:0, d16:1/23:0)*	-0.28734	0.0186979	0.0354854	C00550
glutamine conjugate of C8H12O4 (1)*	0.757996	0.0188949	0.0357814	NA
1-palmitoyl-GPE (16:0)	-0.340791	0.0192284	0.0363341	C04438
1-palmitoyl-2-palmitoleoyl-GPC (16:0/16:1)*	-0.617691	0.020075	0.037798	C00157
sphingomyelin (d18:2/24:2)*	0.340199	0.0200896	0.037798	NA
5-hydroxylysine	-0.947414	0.0206469	0.0387629	C16741
5alpha-pregnan-diol disulfate	1.15255	0.0208774	0.0391115	NA
1-(1-enyl-palmitoyl)-2-arachidonoyl-GPE (P-16:0/20:4)*	-0.410045	0.0209234	0.0391138	NA
N-acetyl-1-methylhistidine*	-0.543534	0.0215928	0.040279	NA
S-methylcysteine sulfoxide	-1.00176	0.0220589	0.0410606	NA
stachydrine	-0.641277	0.0222495	0.0413272	C10172
stearoyl ethanolamide	-0.294915	0.0223215	0.0413729	NA
glycocholenate sulfate*	-0.371733	0.0229844	0.0425115	NA
pimelate (C7-DC)	-0.519155	0.0236066	0.0435699	C02656
N-alpha-acetylornithine	0.294644	0.023748	0.0437384	C00437
isobutyrylcarnitine (C4)	-0.518108	0.023881	0.0438907	C02301
eicosenedioate (C20:1-DC)*	-0.611817	0.0242205	0.0443281	NA
perfluorooctanoate (PFOA)	-0.509099	0.0244163	0.0445929	NA
N-acetyl-cadaverine	-1.19594	0.0245047	0.0446609	NA
orotidine	-0.290663	0.0255841	0.046531	C01103
palmitate (16:0)	-0.524013	0.0261098	0.0473885	C00249
sphingomyelin (d18:1/22:2, d18:2/22:1, d16:1/24:2)*	0.347589	0.0266961	0.0482519	C00550
2-piperidinone	-0.715389	0.0276309	0.0497356	NA

## Sheet: 1b
Metabolite Name	LogRatio	pvalue	qvalue	KEGG ID
beta-alanine	2.45233	4.21e-18	1.86e-15	C00099
o-cresol sulfate	-4.92506	4.18e-18	1.86e-15	NA
sucrose	-3.35639	1.48e-10	4.36e-08	C00089
2-hydroxybutyrate/2-hydroxyisobutyrate	1.46505	1.73e-09	3.82e-07	C05984
4-methoxyphenol sulfate	-2.21713	2.62e-09	4.48e-07	NA
hexanoylglutamine	2.71779	3.04e-09	4.48e-07	NA
(2,4 or 2,5)-dimethylphenol sulfate	-3.49959	5.7e-09	7.08e-07	NA
phenylalanine	0.397093	6.41e-09	7.08e-07	C00079
ethyl alpha-glucopyranoside	-3.80492	4.27e-08	4.19e-06	NA
3-hydroxypyridine sulfate	-3.60833	1.54e-07	1.24e-05	NA
3-methyl catechol sulfate (1)	-4.46886	1.86e-07	1.24e-05	NA
4-vinylguaiacol sulfate	-3.18548	1.97e-07	1.24e-05	NA
N('1)-acetylspermidine	2.6108	1.66e-07	1.24e-05	C00612
N-palmitoyl-sphingosine (d18:1/16:0)	0.7232	1.9e-07	1.24e-05	C00195
phenyllactate (PLA)	1.53591	4.26e-07	2.51e-05	C05607
alliin	-3.32352	5.54e-07	2.88e-05	C08295
ribitol	0.748736	5.49e-07	2.88e-05	C00474
1,2-dilinoleoyl-GPC (18:2/18:2)	-1.0274	8.7e-07	3.99e-05	C00157
hexanoylglycine (C6)	1.58655	8.18e-07	3.99e-05	NA
uracil	1.37438	9.05e-07	3.99e-05	C00106
2'-O-methyluridine	1.36294	1.03e-06	4.34e-05	NA
glutamine conjugate of C6H10O2 (2)*	3.10992	1.09e-06	4.37e-05	NA
pentose acid*	-1.6153	1.28e-06	4.9e-05	NA
mannose	1.10786	1.48e-06	5.43e-05	C00936
sphingosine 1-phosphate	-0.749543	1.72e-06	6.08e-05	C06124
cytidine	1.80403	2.21e-06	7.24e-05	C00475
S-allylcysteine	-2.21008	2.13e-06	7.24e-05	C16759
gamma-CEHC	-1.31115	2.55e-06	8.05e-05	NA
1-lignoceroyl-GPC (24:0)	-1.22154	2.7e-06	8.19e-05	C04230
benzoate	6.24515	2.78e-06	8.19e-05	C00180
3,4-dihydroxybutyrate	0.912639	3.24e-06	8.41e-05	NA
cholesterol sulfate	-0.714301	3.22e-06	8.41e-05	C18043
gamma-glutamylphenylalanine	1.02844	3.29e-06	8.41e-05	NA
myristoleate (14:1n5)	1.86173	3.33e-06	8.41e-05	C06424
spermidine	2.06757	3.25e-06	8.41e-05	C00315
allantoin	0.531237	3.99e-06	9.51e-05	C01551
N6-methyladenosine	0.502706	3.97e-06	9.51e-05	NA
N-stearoyl-sphingosine (d18:1/18:0)*	1.25953	4.74e-06	0.000110096	C00195
N2,N2-dimethylguanosine	2.14443	5.05e-06	0.000114312	NA
phenylpyruvate	0.572655	5.63e-06	0.000124215	C00166
catechol sulfate	-1.45318	6.41e-06	0.000137942	NA
7-methylguanine	0.700304	6.9e-06	0.000145084	C02242
1-linoleoyl-2-arachidonoyl-GPC (18:2/20:4n6)*	-0.992617	8.71e-06	0.000173994	C00157
4-chlorobenzoic acid	0.948056	9.1e-06	0.000173994	C02370
5,6-dihydrothymine	1.22125	9.12e-06	0.000173994	C00906
alpha-hydroxyisocaproate	0.770991	9.26e-06	0.000173994	C03264
kynurenine	1.29544	9.22e-06	0.000173994	C00328
3-hydroxybutyrate (BHBA)	3.14298	9.68e-06	0.000177992	C01089
1-linoleoyl-2-linolenoyl-GPC (18:2/18:3)*	-1.24122	1.14e-05	0.000205506	C00157
N-acetylalanine	0.74842	1.22e-05	0.000216132	NA
3-hydroxyhexanoate	1.18965	1.26e-05	0.000216515	NA
N6-carbamoylthreonyladenosine	1.91865	1.28e-05	0.000216515	NA
1-methyladenosine	0.734349	1.5e-05	0.000250015	C02494
N-acetylalliin	-2.75872	1.74e-05	0.000284219	NA
hexanoylcarnitine (C6)	2.17157	1.82e-05	0.000291476	C02301
N-formylphenylalanine	0.411868	1.85e-05	0.000291476	NA
orotate	1.07358	1.99e-05	0.00030829	C00295
N1-methylinosine	2.33066	2.09e-05	0.00031208	NA
S-methylmethionine	-3.1036	2.06e-05	0.00031208	NA
1-myristoyl-2-arachidonoyl-GPC (14:0/20:4)*	-1.1253	2.13e-05	0.000314006	C00157
8-hydroxyoctanoate	0.927717	2.3e-05	0.000332561	NA
ferulic acid 4-sulfate	-1.84941	2.52e-05	0.000353147	NA
xanthosine	1.81523	2.51e-05	0.000353147	C01762
pelargonate (9:0)	0.473287	3.39e-05	0.000468263	C01601
guaiacol sulfate	-1.5022	3.95e-05	0.000536823	NA
3-ureidopropionate	1.22879	4.32e-05	0.000577992	C02642
(2 or 3)-decenoate (10:1n7 or n8)	1.21294	4.44e-05	0.000585189	NA
dihydroferulate	-1.10204	4.9e-05	0.00063645	NA
5-dodecenoate (12:1n7)	1.7757	5.28e-05	0.000665815	NA
branched-chain, straight-chain, or cyclopropyl 12:1 fatty acid*	1.70343	5.37e-05	0.000665815	NA
decadienedioic acid (C10:2-DC)	2.03201	5.2e-05	0.000665815	NA
glutamine conjugate of C6H10O2 (1)*	2.31697	5.48e-05	0.000665815	NA
tetradecadienoate (14:2)*	1.30306	5.5e-05	0.000665815	NA
oxindolylalanine	-0.659309	5.98e-05	0.000713129	NA
3-hydroxylaurate	1.37548	6.26e-05	0.000727665	NA
taurocholenate sulfate*	1.55621	6.21e-05	0.000727665	NA
fructose	-0.437459	6.86e-05	0.000786948	C02336
succinoyltaurine	2.22798	7.21e-05	0.000816658	NA
1-stearoyl-2-arachidonoyl-GPI (18:0/20:4)	-0.479463	8.58e-05	0.00095105	NA
2,3-dihydroxyisovalerate	-1.80023	8.72e-05	0.00095105	C04272
sphingomyelin (d18:0/18:0, d19:0/17:0)*	1.1551	8.66e-05	0.00095105	C00550
xanthine	0.727465	9.36e-05	0.00100791	C00385
1-stearoyl-GPA (18:0)	-1.32788	9.76e-05	0.00102801	C00681
prolylhydroxyproline	0.932303	9.78e-05	0.00102801	NA
ethylmalonate	1.61639	0.000103767	0.00107795	NA
2S,3R-dihydroxybutyrate	1.30738	0.000109166	0.00112086	NA
3-hydroxybutyroylglycine	1.2039	0.000117395	0.00119149	NA
branched chain 14:0 dicarboxylic acid	-1.72193	0.000119948	0.00120357	NA
cystine	-0.606817	0.000124119	0.00123142	C00491
cys-gly, oxidized	-0.810605	0.000143811	0.00139586	NA
sedoheptulose	1.27135	0.000143854	0.00139586	C08355
prolylglycine	-0.885671	0.000146577	0.00140682	NA
N-acetylserine	1.19796	0.000157092	0.00149153	NA
5-oxoproline	0.342082	0.000181209	0.00168429	C01879
N,N-dimethyl-pro-pro	1.33807	0.000191769	0.00176388	NA
suberoylcarnitine (C8-DC)	3.23093	0.000209093	0.0019034	C02301
5,6-dihydrouracil	1.35635	0.00022936	0.00206658	C00429
3-(4-hydroxyphenyl)lactate (HPLA)	1.20291	0.000244457	0.00218036	C03672
3-methoxycatechol sulfate (1)	-1.44961	0.000292193	0.00256695	NA
cysteine sulfinic acid	-0.299028	0.000293615	0.00256695	C00606
2-hydroxy-4-(methylthio)butanoic acid	1.29472	0.000305912	0.00262252	NA
cysteinylglycine disulfide*	-0.604617	0.000303396	0.00262252	NA
histidylalanine	1.64305	0.000309881	0.00263101	NA
hydroxypalmitoyl sphingomyelin (d18:1/16:0(OH))	0.562842	0.000330746	0.00278141	NA
pseudouridine	1.18802	0.000334776	0.00278875	C02067
N-acetylphenylalanine	0.953852	0.000348727	0.00287782	C03519
indolepropionate	-2.82347	0.000369652	0.00302224	NA
4-ethylphenyl sulfate	-2.05932	0.000391592	0.00317225	NA
caprate (10:0)	2.7067	0.000400546	0.00320515	C01571
gamma-glutamylvaline	0.683952	0.000402912	0.00320515	NA
1-palmitoylglycerol (16:0)	-0.85801	0.000415678	0.00327718	C01885
N,N,N-trimethyl-alanylproline betaine (TMAP)	1.80621	0.000451151	0.00352536	NA
glycosyl-N-palmitoyl-sphingosine (d18:1/16:0)	0.679161	0.000483045	0.00374148	C01190
1-stearoyl-GPI (18:0)	-0.899727	0.000522246	0.00397538	NA
N-acetyl-isoputreanine	1.69777	0.000518567	0.00397538	NA
dimethyl sulfone	1.73534	0.000582878	0.00439899	C11142
1-arachidonoyl-GPA (20:4)	-1.3913	0.000595129	0.00445338	C00681
1-stearoyl-2-linoleoyl-GPC (18:0/18:2)*	-0.299865	0.000623333	0.00458669	C00157
N-acetylglycine	0.488954	0.000621143	0.00458669	NA
beta-hydroxyisovalerate	0.942648	0.000631555	0.00460879	C20827
3-hydroxystearate	-0.793662	0.000659007	0.0047697	NA
5-(galactosylhydroxy)-L-lysine	1.25733	0.00067093	0.00481182	NA
caprylate (8:0)	3.42395	0.000675726	0.00481182	C06423
3-sulfo-L-alanine	-0.464588	0.000701192	0.00495322	C00506
sphingomyelin (d18:1/20:2, d18:2/20:1, d16:1/22:2)*	0.848066	0.00071276	0.00499497	C00550
1-(1-enyl-stearoyl)-2-arachidonoyl-GPE (P-18:0/20:4)*	-0.744162	0.000741394	0.00515473	NA
2-hydroxyarachidate*	-0.995899	0.000752537	0.00519133	NA
guanosine	2.16516	0.000792313	0.00542335	C00387
4-ethylcatechol sulfate	-2.29355	0.000803273	0.00545608	NA
N6-acetyllysine	0.42058	0.000827357	0.00557677	C02727
hydantoin-5-propionate	5.30418	0.000845892	0.00565851	C05565
1-oleoyl-2-linoleoyl-GPC (18:1/18:2)*	-0.406171	0.00085986	0.00570869	C00157
3-hydroxysebacate	1.56257	0.00088836	0.0058539	NA
5,6-dihydrouridine	1.11906	0.000904528	0.00589978	NA
gamma-glutamyltryptophan	0.836207	0.000914775	0.00589978	NA
phenol sulfate	-0.648466	0.000921595	0.00589978	C02180
tetrahydrocortisol sulfate (1)	2.1063	0.000922049	0.00589978	NA
trimethylamine N-oxide	-0.926922	0.000941518	0.00598101	C01104
4-vinylphenol sulfate	-0.966173	0.000968948	0.0061113	NA
1-myristoylglycerol (14:0)	-1.15747	0.00100072	0.00617925	C01885
N-formylmethionine	0.710237	0.000988446	0.00617925	C03145
sulfate*	0.485316	0.00099514	0.00617925	C00059
malate	0.671362	0.00101355	0.00621505	C00149
S-carboxyethylcysteine	2.93172	0.00107975	0.00657532	NA
1-stearoyl-GPS (18:0)*	-1.61235	0.00110754	0.00669835	C05974
sphingomyelin (d18:1/22:2, d18:2/22:1, d16:1/24:2)*	0.396512	0.00114154	0.00685701	C00550
N6-succinyladenosine	1.5897	0.00120963	0.00721689	NA
quinolinate	2.90038	0.00125675	0.0074477	C03722
2-palmitoylglycerol (16:0)	-0.829642	0.00126564	0.0074504	C02112
N-alpha-acetylornithine	0.429516	0.00129625	0.00758008	C00437
3-hydroxyisobutyrate	0.842737	0.00131138	0.00761808	C06001
1-stearoyl-GPG (18:0)	-1.29092	0.00134142	0.00774166	NA
3-hydroxy-2-ethylpropionate	0.588975	0.00137677	0.00788809	NA
ribose	1.48167	0.00138466	0.00788809	C00121
isoursodeoxycholate	-1.8315	0.0014512	0.00821417	C17662
gamma-glutamylisoleucine*	0.641121	0.00148822	0.00832783	NA
glycerol	0.832863	0.00149014	0.00832783	C00116
3-(3-amino-3-carboxypropyl)uridine*	1.6074	0.00155624	0.0086425	NA
vanillic acid glycine	-0.843004	0.00162947	0.00899265	NA
N-acetylvaline	0.524217	0.00165814	0.00909403	NA
trans-3,4-methyleneheptanoate	0.722434	0.00175293	0.00955455	NA
adipoylcarnitine (C6-DC)	2.20655	0.00176495	0.00956107	C02301
orotidine	1.41998	0.00195855	0.0105451	C01103
1-stearoyl-2-linoleoyl-GPI (18:0/18:2)	-0.409546	0.00197382	0.0105629	NA
5-dodecenoylcarnitine (C12:1)	1.10844	0.00199532	0.0106137	C02301
1-(1-enyl-stearoyl)-2-linoleoyl-GPE (P-18:0/18:2)*	-0.543479	0.00202836	0.0107248	NA
2-palmitoyl-GPC* (16:0)*	-0.786836	0.00209093	0.0109898	C04233
3-aminoisobutyrate	1.63119	0.00215986	0.0112496	C05145
alpha-ketoglutaramate*	0.494078	0.00216583	0.0112496	C00940
2-naphthol sulfate	-1.28655	0.00223658	0.0115491	NA
1-palmitoleoyl-2-linoleoyl-GPC (16:1/18:2)*	-0.651874	0.00230883	0.0118529	C00157
1-(1-enyl-palmitoyl)-2-linoleoyl-GPE (P-16:0/18:2)*	-0.576206	0.0024148	0.0123252	NA
kynurenate	3.72666	0.00243538	0.0123588	C01717
trigonelline (N'-methylnicotinate)	-0.782819	0.00251804	0.0127053	C01004
glycodeoxycholate	-2.04646	0.00257453	0.0129165	C05464
N-acetylneuraminate	1.50991	0.0026262	0.0131013	C00270
Fibrinopeptide A (4-15)	2.07105	0.00266558	0.0132231	C00952
C-glycosyltryptophan	1.3748	0.00272224	0.0134287	NA
N-acetyl-2-aminooctanoate*	-0.805629	0.00278493	0.0136616	NA
2,3-dihydroxy-5-methylthio-4-pentenoate (DMTPA)*	1.56652	0.00280217	0.0136703	NA
tetradecadienedioate (C14:2-DC)*	1.39747	0.00289387	0.01404	NA
5-methylthioribose	0.419516	0.00301864	0.0145654	C03089
tauroursodeoxycholic acid sulfate (1)	6.34423	0.00307588	0.0147609	NA
hydroxyasparagine	0.620811	0.00312662	0.0147636	NA
palmitoleate (16:1n7)	1.28644	0.00310058	0.0147636	C08362
2-aminooctanoate	-0.787747	0.00329165	0.0154603	NA
3-hydroxydodecanedioate*	1.7495	0.00339901	0.01588	NA
serine	0.369488	0.00347725	0.0161601	C00716
azelate (C9-DC)	0.703182	0.00353525	0.0163436	C08261
13-HODE + 9-HODE	0.584109	0.00369808	0.0169192	C14762
perfluorooctanesulfonate (PFOS)	-1.20787	0.00369643	0.0169192	C18142
mannonate*	1.23903	0.00390944	0.017794	C00514
3-phenylpropionate (hydrocinnamate)	1.77917	0.00433843	0.0195451	C05629
eicosapentaenoate (EPA; 20:5n3)	-1.08456	0.00432392	0.0195451	NA
cis-4-decenoate (10:1n6)*	0.892282	0.00437609	0.0196146	NA
1-oleoyl-GPI (18:1)	-0.765075	0.00442613	0.0197387	NA
retinol (Vitamin A)	-0.493229	0.00446296	0.019803	C00473
carboxyethyl-GABA	0.8629	0.00451166	0.019919	NA
8-methoxykynurenate	3.14645	0.00457853	0.0201136	C05830
serotonin	-0.542093	0.00468463	0.020377	C00780
S-methylcysteine sulfoxide	-1.23838	0.00467908	0.020377	NA
1-oleoyl-2-docosahexaenoyl-GPC (18:1/22:6)*	-0.4403	0.00478027	0.0205311	C00157
2-hydroxystearate	-0.968097	0.00478981	0.0205311	C03042
tetradecanedioate (C14)	1.18564	0.00476607	0.0205311	NA
3-methoxytyrosine	1.09551	0.00483268	0.0206148	NA
taurodeoxycholate	-0.708667	0.00503192	0.0213615	C05463
fumarate	0.591667	0.00530459	0.0223045	C00122
maltose	2.01993	0.00536907	0.0224687	C00897
nisinate (24:6n3)	-1.2464	0.00550378	0.0229238	NA
oleate/vaccenate (18:1)	0.921032	0.00575349	0.0238513	C00712
2-methylcitrate/homocitrate	0.682801	0.00579501	0.0239112	C02225
sebacate (C10-DC)	1.33793	0.00596395	0.0244938	C08277
1-(1-enyl-palmitoyl)-2-arachidonoyl-GPE (P-16:0/20:4)*	-0.503129	0.00610494	0.0246399	NA
6-bromotryptophan	-0.448172	0.00609262	0.0246399	NA
cysteine-glutathione disulfide	-0.639652	0.00611114	0.0246399	NA
hexadecanedioate (C16)	1.44495	0.00606865	0.0246399	C19615
2-hydroxy-3-methylvalerate	0.997344	0.00617265	0.0247748	NA
N-acetylputrescine	0.704325	0.00621218	0.0248206	C02714
2-stearoyl-GPE (18:0)*	-0.819222	0.00642876	0.0252293	C05973
GlcNAc sulfate conjugate of C21H34O2 steroid	1.83927	0.00638033	0.0252293	NA
N-acetylaspartate (NAA)	0.832598	0.0064141	0.0252293	C01042
oleoyl ethanolamide	0.936722	0.00638582	0.0252293	C20792
2-hydroxyadipate	0.982976	0.00704134	0.0275111	C02360
alpha-tocopherol	-0.287026	0.00724806	0.028194	C02477
1-arachidonoyl-GPI* (20:4)*	-0.617917	0.00733742	0.0283339	NA
bilirubin degradation product, C17H18N2O4 (3)	-0.269091	0.00734819	0.0283339	NA
taurochenodeoxycholic acid 3-sulfate	4.34715	0.00776473	0.0298098	NA
thymol sulfate	-2.88163	0.00783273	0.0299407	NA
2-hydroxyoctanoate	-0.513184	0.00800825	0.0304797	NA
palmitoleoylcarnitine (C16:1)*	1.00851	0.00812074	0.0307751	C02301
3-hydroxyadipate	1.71197	0.0085791	0.0323733	NA
N-oleoyltaurine	1.16005	0.00862148	0.0323947	NA
lactosyl-N-palmitoyl-sphingosine (d18:1/16:0)	0.370248	0.00887729	0.0332146	C01290
3-hydroxyhippurate	-1.13899	0.00896044	0.033244	NA
stearoyl sphingomyelin (d18:1/18:0)	0.415805	0.00895175	0.033244	NA
undecanedioate (C11-DC)	0.554282	0.00905935	0.0334703	NA
3-hydroxymyristate	0.662771	0.00940165	0.0345902	NA
androstenediol (3beta,17beta) monosulfate (2)	-0.788767	0.00953313	0.0349284	NA
N-methylhydroxyproline	-0.620316	0.00965184	0.0352172	NA
glycocholenate sulfate*	0.821609	0.00978049	0.0355398	NA
2-hydroxydecanoate	-0.832248	0.00988625	0.0357769	NA
bilirubin degradation product, C17H18N2O4 (1)	-0.505493	0.00994161	0.0358304	NA
acisoga	2.25878	0.0102087	0.0366433	NA
isovalerylcarnitine (C5)	1.36229	0.0106899	0.0382154	C02301
2-aminobutyrate	0.6338	0.0110167	0.0388056	C02356
4-methylcatechol sulfate	-1.58835	0.0109036	0.0388056	NA
5-HETE	-0.564581	0.0110308	0.0388056	C04805
cerotoylcarnitine (C26)*	-0.546654	0.0109994	0.0388056	C02301
N-acetylhistamine	-1.01445	0.0111346	0.0390152	C05135
glucuronate	1.87783	0.0111948	0.0390712	C00191
3b-hydroxy-5-cholenoic acid	-0.407146	0.0112911	0.039252	NA
5alpha-pregnan-diol disulfate	1.88708	0.0114222	0.0393556	NA
imidazole propionate	1.45277	0.0113893	0.0393556	C20522
N-acetylmethionine sulfoxide	1.80858	0.0114546	0.0393556	NA
vanillactate	2.53143	0.011591	0.03967	NA
1-stearoyl-GPC (18:0)	-0.279555	0.0116991	0.039732	C04230
threonate	-0.440613	0.0116977	0.039732	C01620
4-vinylcatechol sulfate	-1.68837	0.0118092	0.0397996	NA
androstenediol (3alpha, 17alpha) monosulfate (2)	-0.289805	0.0117815	0.0397996	NA
1-(1-enyl-palmitoyl)-2-linoleoyl-GPC (P-16:0/18:2)*	-0.362258	0.0119748	0.040052	NA
1-linoleoyl-GPC (18:2)	-0.609711	0.0119419	0.040052	C04230
1-palmitoyl-GPG (16:0)*	-0.944555	0.0121524	0.0404926	NA
sphingomyelin (d18:2/14:0, d18:1/14:1)*	-0.397354	0.0122784	0.0407586	C00550
2'-deoxyuridine	-0.337872	0.0125536	0.0413615	C00526
quinate	-0.973366	0.0126892	0.0416527	C00296
methyl glucopyranoside (alpha + beta)	-0.918596	0.0128668	0.0420792	NA
2-aminoheptanoate	-0.30474	0.0138598	0.0451594	NA
2-O-methylascorbic acid	0.945733	0.0140418	0.0454173	NA
methyl-4-hydroxybenzoate sulfate	-0.88982	0.0139933	0.0454173	NA
docosadioate (C22-DC)	-0.544545	0.0146873	0.0473318	NA
1-methylguanidine	1.21994	0.0153996	0.0494468	C02294
1-(1-enyl-stearoyl)-GPE (P-18:0)*	-0.5293	0.0155393	0.0497145	NA

## Sheet: 2
Metabolite Name	LogRatio	pvalue	qvalue	KEGG ID
p-Aminobenzoate	NA	7.24e-07	0.000308938	C00568
Choline	NA	5.13e-06	0.00056608	C00114
Creatine	NA	4.81e-06	0.00056608	C00300
Taurine	NA	4.99e-06	0.00056608	C00245
5-Aminovalerate	NA	1.45e-05	0.00123503	C00431
Gly	NA	4.56e-05	0.0032479	C00037
N-Acetylputrescine	NA	0.000108899	0.00664285	C02714
beta-Ala	NA	0.000195036	0.00722639	C00099
N6,N6,N6-Trimethyllysine	NA	0.000158784	0.00722639	C03793
N-Acetyl-beta-alanine	NA	0.000198967	0.00722639	C01073
Putrescine	NA	0.000187218	0.00722639	C00134
5-Hydroxylysine	NA	0.000203084	0.00722639	C16741
Argininosuccinate	NA	0.000393196	0.0124482	C03406
Glycerophosphate	NA	0.000425657	0.0124482	C00093
N-Acetylneuraminate	NA	0.000437289	0.0124482	C00270
Acetyl CoA	NA	0.000566817	0.0142371	C00024
Ala	NA	0.00055069	0.0142371	C00041
Thr	NA	0.000609157	0.0144506	C00188
Homoserine	NA	0.000664962	0.0149441	C00263
ADMA	NA	0.000813097	0.0168937	C03626
2AB	NA	0.000830837	0.0168937	C02356
Taurocholate	NA	0.000905536	0.0175756	C05122
Betaine	NA	0.0010236	0.0190033	C00719
3-Methoxytyramine	NA	8.98e-05	0.0191768	C05587
Sebacate	NA	0.000187835	0.0200514	C08277
5-Methyl-2'-deoxycytidine	NA	0.000172112	0.0200514	C03592
N-Acetylglucosamine 1-phosphate	NA	0.00118019	0.0203182	C04501
Sarcosine	NA	0.00123717	0.0203182	C00213
Azelate	NA	0.000241955	0.020663	C08261
Dodecanedioate	NA	0.000303681	0.021612	C02678
UDP-N-acetylglucosamine	NA	0.00190562	0.0301371	C00043
o-Acetylcarnitine	NA	0.00199774	0.0304656	C02571
Benzamide	NA	0.000668693	0.0317257	C09815
Bis(3-aminopropyl)amine	NA	0.000620074	0.0317257	C03375
5'-Deoxyadenosine	NA	0.000533784	0.0317257	C05198
Isoamylamine	NA	0.000750116	0.03203	C02640
3-Aminoisobutyrate	NA	0.00235443	0.034667	C05145
trans-Cinnamate	NA	0.000979913	0.0380384	C00423
2-Isopropylmalate	NA	0.00271101	0.0385867	C02504
Glycocholate	NA	0.00299917	0.0397009	C01921
Guanidinoacetate	NA	0.00299088	0.0397009	C00581
N-Acetylglucosamine 6-phosphate	NA	0.00306822	0.0397009	C00357
Allantoin	NA	0.00117575	0.041837	C01551
Asp	NA	0.00354302	0.0444962	C00049
Carnitine	NA	0.00386008	0.0445474	C00318
Cholate	NA	0.00381881	0.0445474	C00695
UMP	NA	0.00376481	0.0445474	C00105
Agmatine	NA	0.00447456	0.0481096	C00179
Cystine	NA	0.00454248	0.0481096	C00491
GABA	NA	0.00461943	0.0481096	C00334
Malate	NA	0.00446719	0.0481096	C00711
Guanidinosuccinate	NA	0.00514883	0.0518455	C03139
NAD+	NA	0.00534132	0.0518455	C00003
Ornithine	NA	0.00534239	0.0518455	C00077
3-Indolebutyrate	NA	0.00559199	0.0530617	C11284
ADP	NA	0.00587359	0.0542792	C00008
Lactate	NA	0.00597452	0.0542792	C00186
Cyclohexylamine	NA	0.00172977	0.0568164	C00571
5-Hydroxyindoleacetate	NA	0.00219528	0.0624924	C05635
6-Aminohexanoate	NA	0.0021693	0.0624924	C02378
Phenaceturate	NA	0.00717066	0.063789	C05598
Creatinine	NA	0.00738383	0.0643207	C00791
Met	NA	0.00753169	0.0643207	C00073
Glucosaminate	NA	0.0088328	0.0661554	C03752
Glutathione(ox)	NA	0.00816237	0.0661554	C00127
Homocarnosine	NA	0.00880435	0.0661554	C00884
Isethionate	NA	0.00862381	0.0661554	C05123
Phe	NA	0.00889751	0.0661554	C00079
Val	NA	0.0083925	0.0661554	C00183
1,3-Diaminopropane	NA	0.00898599	0.0661554	C00986
3-(2-Hydroxyphenyl)propionate	NA	0.0088328	0.0661554	C01198
3-Methylguanine	NA	0.002503	0.0667989	C02230
AICAR	NA	0.00966409	0.0687761	C04677
Glucuronate	NA	0.00964585	0.0687761	C00191
3-Phenyllactate	NA	0.0115695	0.0809863	C05607
Hydroxyproline	NA	0.0119491	0.0817765	C01015
Ile	NA	0.0120654	0.0817765	C00407
Carnosine	NA	0.0133168	0.0888482	C00386
Acetylcholine	NA	0.0143924	0.0934408	C01996
2,4-Dimethylaniline	NA	0.0144428	0.0934408	C11003
N-Acetylglucosamine	NA	0.0147733	0.0941522	C00140

## Sheet: 3
Metabolite Name	LogRatio	pvalue	qvalue	KEGG ID
Retinol	NA	0	0	C19962
Dehydroepiandrosterone Sulfate	NA	0	0	C04555
Glycerophosphocholine	NA	0	0	C00670
gamma-carboxyethyl hydroxychroman	NA	0	0	NA
Creatine	NA	0	0	C00300
N1-acetylspermidine	NA	0	0	C00612
Isatin	NA	0	0	C11129
p-Hydroxyphenyllactic acid	NA	0	0	C03672
Tyrosine	NA	0	0	C00082
Sphingosine	NA	0	0	C00319
L,L-Cyclo(leucylprolyl)	NA	0	0	NA
Glycochenodeoxycholic acid	NA	0	0	C05466
Glycocholic acid	NA	0	0	C01921
7-methylguanine	NA	0	0	C02242
LysoPC 17:0	NA	0	0	C04230
LysoPC 15:0	NA	0	0	C04230
LysoPC 20:5	NA	0	0	C04230
LysoPC 16:0	NA	0	0	C04230
LysoPC 20:4	NA	0	0	C04230
LysoPC P-16:0	NA	0	0	C04230
LysoPC 22:5	NA	0	0	C04230
PC 38:6	NA	0	0	C00157
LysoPC 22:6	NA	0	0	C04230
LysoPC 18:2	NA	0	0	C04230
LysoPC 18:0	NA	0	0	C04230
C5 acylcarnitine	NA	0	0	NA
DG (18:2/18:2)	NA	0	0	C00165
LysoPC 14:0	NA	0	0	C04230
LysoPC 17:1	NA	0	0	NA
LysoPC 18:1	NA	0	0	C04230
LysoPC 20:3	NA	0	0	C04230
DG (18:1/18:2)	NA	0	0	NA
PC (16:1/16:1)	NA	0	0	C00157
Bilirubin isomer 2	NA	0	0	C00486
Bilirubin isomer 1	NA	0	0	C00486
PC (16:1/16:0)	NA	0	0	C00157
Benzoylcarnitine	NA	0	0	NA
C19 steroid sulfate (C19H30O2s)	NA	0	0	NA
Leucyl-Valine	NA	0	0	NA
Tryptophyl-phenylalanine	NA	0	0	NA
L,L-Cyclo(isoleucylprolyl)	NA	0	0	NA
C19 steroid sulfate (C19H30O3s)	NA	0	0	NA
C19 steroid sulfate (C19H28O3s)	NA	0	0	NA

## Sheet: 4
Metabolite Name	LogRatio	pvalue	qvalue	KEGG ID
D-Ribose 5-phosphate	NA	4.9e-37	4.9e-37	C00117
D-Ribulose 5-phosphate	NA	4.9e-37	4.9e-37	C00199
Xylulose 5-phosphate	NA	4.9e-37	4.9e-37	C00231
Ribose 1-phosphate	NA	4.9e-37	4.9e-37	C00620
N-Acetyl-L-alanine	NA	6.7e-37	6.7e-37	NA
D-Threitol	NA	9.7e-36	9.7e-36	C16884
Xylitol	NA	2.9e-35	2.9e-35	C00379
Adonitol	NA	2.9e-35	2.9e-35	C00474
L-Arabitol	NA	2.9e-35	2.9e-35	C00532
D-Arabitol	NA	2.9e-35	2.9e-35	C01904
?-Pseudouridine	NA	3.7e-35	3.7e-35	C02067
D-Galacturonic acid	NA	6.4e-35	6.4e-35	C08348
4-Acetamidobutanoic acid	NA	7.2e-35	7.2e-35	C02946
Quinolinic acid	NA	8.6e-35	8.6e-35	C03722
Mevalonic acid	NA	1.2e-33	1.2e-33	C00418
N-Acetyl-aspartil-glutamate	NA	6.1e-33	6.1e-33	NA
N-Acetylneuraminic acid	NA	1.1e-32	1.1e-32	C19910
Phenol	NA	1.6e-30	1.6e-30	C15584
D-Glucuronic acid	NA	2.9e-30	2.9e-30	C00191
4-Hydroxy-3-methoxyphenylglycol sulfate	NA	4.9e-30	4.9e-30	NA
N-Acetyl-L-tryptophan	NA	4.1e-27	4.1e-27	NA
N-Acetyl-L-phenylalanine	NA	4.5e-27	4.5e-27	C03519
Cystathionine	NA	7.9e-27	7.9e-27	C02291
N-Formyl-L-methionine	NA	1.3e-26	1.3e-26	C03145
p-Anisic acid	NA	1.9e-26	1.9e-26	C02519
Hexanoylcarnitine	NA	2e-26	2e-26	NA
N-Acetyl-L-tyrosine	NA	2.4e-26	2.4e-26	C01657
L-Saccharopine	NA	3.1e-26	3.1e-26	C00449
L-Kynurenine	NA	1.2e-25	1.2e-25	C00328
Kynurenic acid	NA	2.2e-25	2.2e-25	C01717
N6,N6,N6-Trimethyl-L-lysine	NA	6.1e-25	6.1e-25	C03793
p-Hydroxyphenyllactic acid	NA	1.2e-24	1.2e-24	C03672
Succinate	NA	1.6e-24	1.6e-24	C00042
Methylmalonic acid	NA	1.6e-24	1.6e-24	C02170
Hydroxyphenylacetic acids	NA	1.8e-23	1.8e-23	C00642
Indolelactic acid	NA	2.5e-23	2.5e-23	C02043
N-Acetyl-L-aspartic acid	NA	3.3e-23	3.3e-23	C01042
5'-Deoxy-5'-(methylthio)adenosine	NA	5.4e-23	5.4e-23	C00170
D-Raffinose	NA	2.1e-22	2.1e-22	C00492
Maltotriose	NA	2.1e-22	2.1e-22	C01835
Phenyllactic acid	NA	2e-21	2e-21	C01479
Octanoylcarnitine	NA	9.4e-20	9.4e-20	C02838
Phenylacetyl-L-glutamine	NA	1.4e-18	1.4e-18	C04148
Aconitic acid	NA	5.2e-18	5.2e-18	C00417
Methylimidazoleacetic acid	NA	2.3e-17	2.3e-17	C05828
N6-Acetyl-L-lysine	NA	4.5e-17	4.5e-17	C02727
Pantothenic acid	NA	9.6e-17	9.6e-17	C00864
Indoleacetic acid	NA	9.6e-17	9.6e-17	C00954
Butyrylcarnitine	NA	1.3e-16	1.3e-16	C02862
D-Tartaric acid	NA	1.4e-16	1.4e-16	C02107
2-Hydroxycaproic acid	NA	1.9e-16	1.9e-16	NA
2-Oxovaleric acid	NA	2.2e-16	2.2e-16	C06255
2,2'-Thiodiacetic acid	NA	3.6e-16	3.6e-16	NA
N8-Acetylspermidine	NA	9.9e-16	9.9e-16	C01029
N-Acetylglycine	NA	3.4e-15	3.4e-15	NA
Malic acid/Diglycolic acid	NA	3.6e-15	3.6e-15	C03668
3-Methylcrotonyl glycine	NA	4.7e-15	4.7e-15	NA
D-Mannitol	NA	6.2e-15	6.2e-15	C00392
Sorbitol	NA	6.2e-15	6.2e-15	C00794
Dulcitol	NA	6.2e-15	6.2e-15	C01697
Lactic acid	NA	8.1e-15	8.1e-15	C00186
N-Isobutyrylglycine	NA	4.8e-14	4.8e-14	NA
Benzoic acid	NA	2.1e-13	2.1e-13	C00539
4-Hydroxybenzaldehyde	NA	2.1e-13	2.1e-13	C00633
Phenylalanine	NA	2.9e-13	2.9e-13	C00079
Adenine	NA	3.6e-13	3.6e-13	C00147
Pyruvic acid	NA	4.8e-13	4.8e-13	C00022
Oxaloacetic acid	NA	7.3e-13	7.3e-13	C00036
Citric acid	NA	1.7e-12	1.7e-12	C00158
Isocitric acid	NA	1.7e-12	1.7e-12	C00311
3-Hydroxypentanoic acid	NA	2e-12	2e-12	C20827
2-Heptanone	NA	3.5e-12	3.5e-12	C08380
Decanoylcarnitine	NA	1.7e-11	1.7e-11	NA
Orotic acid	NA	1.9e-11	1.9e-11	C00295
Arginine succinate	NA	2.9e-11	2.9e-11	C03406
D-Glyceric acid	NA	2.6e-10	2.6e-10	C00258
Methionine sulfoxide	NA	3.8e-10	3.8e-10	C02989
Dihydrothymine	NA	4.2e-10	4.2e-10	C00906
Creatine	NA	9.8e-10	9.8e-10	C00300
Hexadecanedioic acid	NA	1.3e-09	1.3e-09	C19615
Itaconic acid	NA	2.1e-09	2.1e-09	C00490
Mesaconic acid	NA	2.1e-09	2.1e-09	C01732
Glutaconic acid	NA	2.1e-09	2.1e-09	C02214
Threonic acid	NA	2.9e-09	2.9e-09	C01620
Guanidinosuccinic acid	NA	5e-09	5e-09	C03139
Methylhistidines	NA	5.6e-09	5.6e-09	C01152
2-Oxobutyric acid	NA	8e-09	8e-09	C00109
Succinic semialdehyde	NA	8e-09	8e-09	C00232
Glucose	NA	1.2e-08	1.2e-08	C00221
D-Mannose	NA	1.2e-08	1.2e-08	C00936
D-Galactose	NA	1.2e-08	1.2e-08	C00984
Allose	NA	1.2e-08	1.2e-08	C01487
D-Fructose	NA	1.2e-08	1.2e-08	C02336
L-Sorbose	NA	1.2e-08	1.2e-08	C08356
Perillic acid	NA	3.1e-08	3.1e-08	C11924
4-Pyridoxic acid	NA	8.6e-08	8.6e-08	C00847
Androsterones sulphate	NA	3.1e-07	3.1e-07	NA
Ehtylmalonic acid	NA	3.2e-07	3.2e-07	NA
Lysine	NA	3.6e-07	3.6e-07	C00047
Allantoin	NA	3.8e-07	3.8e-07	C01551
L-Citrulline	NA	7.3e-07	7.3e-07	C00327
?-Ketoglutaric acid	NA	8.2e-07	8.2e-07	C00026
L-Cystine	NA	9.6e-07	9.6e-07	C00491
Carnitine	NA	1.3e-06	1.3e-06	C00318
Ornithine	NA	1.6e-06	1.6e-06	C00077
Glutamine	NA	6.6e-06	6.6e-06	C00064
Alanine	NA	8.7e-06	8.7e-06	C00041
beta-Alanine	NA	8.7e-06	8.7e-06	C00099
Sarcosine	NA	8.7e-06	8.7e-06	C00213
Salicylic acid	NA	8.8e-06	8.8e-06	C00805
2,5-Dihydroxybenzaldehyde	NA	8.8e-06	8.8e-06	C05585
Isobutyric acid	NA	9.7e-06	9.7e-06	C02632
Orotidine	NA	1.1e-05	1.1e-05	C01103
Hippuric acid	NA	1.2e-05	1.2e-05	C01586
Proline	NA	1.3e-05	1.3e-05	C00148
Dehydroisoandrosterones sulfates	NA	3.2e-05	3.2e-05	C04555
10-hydroxydecanoic acid/3-hydroxydecanoic acid	NA	3.6e-05	3.6e-05	NA
Spermidine	NA	3.8e-05	3.8e-05	C00315
Methionine	NA	4.7e-05	4.7e-05	C00073
Pyroglutamic acid	NA	7.2e-05	7.2e-05	C01879
Nonanoic acid	NA	0.00011	0.00011	C01601
Isoleucine	NA	0.00015	0.00015	C00407
Indole-3-propionic acid	NA	0.00017	0.00017	NA
Uric acid	NA	0.00049	0.00049	C00366
Arginine	NA	0.00051	0.00051	C00062
Asparagine	NA	0.00062	0.00062	C00152
Tyrosine	NA	0.00063	0.00063	C00082
Histidine	NA	0.00071	0.00071	C00135
5-Hydroxylysine	NA	0.00075	0.00075	C16741
Aspartylphenylalanine	NA	0.00099	0.00099	NA
Gamma-Aminobutyric acid	NA	0.0015	0.0015	C00334
Dimethylglycine	NA	0.0015	0.0015	C01026
L-Alpha-aminobutyric acid	NA	0.0015	0.0015	C02356
2-Aminoisobutyric acid	NA	0.0015	0.0015	C03665
3-Aminoisobutanoic acid	NA	0.0015	0.0015	C05145
Indoxyl sulfate	NA	0.0017	0.0017	NA
Thymine	NA	0.0052	0.0052	C00178
1,7 Dimethyluric acid	NA	0.0071	0.0071	C16356
3,7 Dimethyluric acid	NA	0.0071	0.0071	C16360
1,5-Anhydro-D-sorbitol	NA	0.0074	0.0074	C07326
Methylhippuric acids	NA	0.014	0.014	C01586
2,6-Dihydroxybenzoic acid	NA	0.014	0.014	C21298
Glycerol 3-phosphate	NA	0.022	0.022	C00093
4-Methyl-2-oxovaleric acid	NA	0.036	0.036	C00233
3-Methyl-2-oxovaleric acid	NA	0.036	0.036	C00671
2-Ketohexanoic acid	NA	0.036	0.036	C00902
Serine	NA	0.038	0.038	C00716
Cotinine	NA	0.039	0.039	NA
Glutamic acid	NA	0.043	0.043	C00025
